# Supplementary material for: Quantification of Ground Reaction Forces During the Follow Through in Trained Male Cricket Fast Bowlers: A Laboratory-Based Study
Source: Sports (Basel). 2024 Nov 22;12(12):316. doi: 10.3390/sports12120316 (PMC11680029; doi:10.3390/sports12120316)
Supplement: Supplementary file 1 [file sports-12-00316-s001.zip]

Archive with 1 entries (1 files):
- sports-3284027-supplementary.pdf
